# Supplementary material for: Dissecting the molecular diversity and commonality of bovine and human treponemes identifies key survival and adhesion mechanisms
Source: PLoS Pathog. 2021 Mar 29;17(3):e1009464. doi: 10.1371/journal.ppat.1009464 (PMC8049484; doi:10.1371/journal.ppat.1009464)
Supplement: S1 File — Presence of eukaryotic-like domains (ELD) across human and bovine representatives of T. medium and T. phagedenis, bovine T. pedis, bovine T. ruminis, human T. denticola, porcine T. pedis and human and rabbit syphilis treponemes. Comparative strains from the same bacterial species but different host species are listed together with differences in domain presence denoted by PFAM accession being highlighted in bold. For each ELD the respective genome locus tag, ELD PFAM domain and respective Z score are listed [79]. (XLSX) [file ppat.1009464.s012.xlsx]

## Sheet: T. pallidum ELDs
	Human Syphilis T. pallidum					Rabbit Syphilis T. pallidum
Locus Tag	PFAM	Name	Z score		Locus Tag	PFAM	Name	Z score
TPANIC_RS02090	PF01813	ATP synthase subunit D	6		TPCCA_RS02450	PF00349	Hexokinase	10
TPANIC_RS02080	PF16886	ATPsynthase alpha/beta subunit N-term extension	6		TPCCA_RS02450	PF03727	Hexokinase	10
TPANIC_RS02280	PF13429	Tetratricopeptide repeat	4		TPCCA_RS02095	PF01813	ATP synthase subunit D	6
TPANIC_RS02585	PF01813	ATP synthase subunit D	6		TPCCA_RS04185	PF16314	Domain of unknown function (DUF4954)	8
TPANIC_RS04210	PF16314	Domain of unknown function (DUF4954)	8		TPCCA_RS02085	PF16886	ATPsynthase alpha/beta subunit N-term extension	6
TPANIC_RS01365	PF13429	Tetratricopeptide repeat	4		TPCCA_RS02590	PF16886	ATPsynthase alpha/beta subunit N-term extension	6
TPANIC_RS02595	PF16886	ATPsynthase alpha/beta subunit N-term extension	6		TPCCA_RS02580	PF01813	ATP synthase subunit D	6
TPANIC_RS02455	PF00349	Hexokinase	10
TPANIC_RS02455	PF03727	Hexokinase	10

## Sheet: T. pedis ELDs
		Bovine T.pedis				Porcine T. pedis
Locus Tag	PFAM	Name	Z score		Locus Tag	PFAM	Name	Z score
DYQ05_06660	PF00162	Phosphoglycerate kinase	5		TPE_RS00310	PF00349	Hexokinase	10
DYQ05_06705	PF00162	Phosphoglycerate kinase	5		TPE_RS03265	PF00664	ABC transporter transmembrane region	4
DYQ05_00305	PF00349	Hexokinase	10		TPE_RS05365	PF00664	ABC transporter transmembrane region	4
DYQ05_07240	PF01496	V-type ATPase 116kDa subunit family	6		TPE_RS10885	PF00664	ABC transporter transmembrane region	4
DYQ05_08630	PF01496	V-type ATPase 116kDa subunit family	6		TPE_RS03015	PF00664	ABC transporter transmembrane region	4
DYQ05_00120	PF01715	IPP transferase	5		TPE_RS03270	PF00664	ABC transporter transmembrane region	4
DYQ05_03595	PF01715	IPP transferase	5		TPE_RS13515	PF00664	ABC transporter transmembrane region	4
DYQ05_02305	PF01813	ATP synthase subunit D	6		TPE_RS06450	PF00664	ABC transporter transmembrane region	4
DYQ05_08635	PF01813	ATP synthase subunit D	6		TPE_RS06455	PF00664	ABC transporter transmembrane region	4
DYQ05_04635	PF02544	3-oxo-5-alpha-steroid 4-dehydrogenase	6		TPE_RS11250	PF00664	ABC transporter transmembrane region	4
DYQ05_03970	PF02971	Formiminotransferase domain	4		TPE_RS11255	PF00664	ABC transporter transmembrane region	4
DYQ05_00305	PF03727	Hexokinase	10		TPE_RS09325	PF00664	ABC transporter transmembrane region	4
DYQ05_05625	PF05034	Methylaspartate ammonia-lyase N-terminus	6		TPE_RS12295	PF00664	ABC transporter transmembrane region	4
DYQ05_01010	PF05704	Capsular polysaccharide synthesis protein	4		TPE_RS01695	PF00664	ABC transporter transmembrane region	4
DYQ05_05625	PF07476	Methylaspartate ammonia-lyase C-terminus	6		TPE_RS04795	PF00664	ABC transporter transmembrane region	4
DYQ05_12495	PF07678	A-macroglobulin TED domain	5		TPE_RS02220	PF00664	ABC transporter transmembrane region	4
DYQ05_05115	PF07719	Tetratricopeptide repeat	5		TPE_RS12280	PF00664	ABC transporter transmembrane region	4
DYQ05_05380	PF07719	Tetratricopeptide repeat	5		TPE_RS06360	PF00664	ABC transporter transmembrane region	4
DYQ05_13435	PF07719	Tetratricopeptide repeat	5		TPE_RS06810	PF00664	ABC transporter transmembrane region	4
DYQ05_08965	PF07719	Tetratricopeptide repeat	5		TPE_RS06805	PF00664	ABC transporter transmembrane region	4
DYQ05_06345	PF07719	Tetratricopeptide repeat	5		TPE_RS03090	PF00664	ABC transporter transmembrane region	4
DYQ05_11080	PF07719	Tetratricopeptide repeat	5		TPE_RS11205	PF00664	ABC transporter transmembrane region	4
DYQ05_10245	PF07719	Tetratricopeptide repeat	5		TPE_RS09600	PF00664	ABC transporter transmembrane region	4
DYQ05_03970	PF07837	Formiminotransferase domain, N-terminal subdomain	4		TPE_RS06635	PF00664	ABC transporter transmembrane region	4
DYQ05_04900	PF07892	Protein of unknown function (DUF1667)	6		TPE_RS13165	PF00664	ABC transporter transmembrane region	4
DYQ05_10895	PF07892	Protein of unknown function (DUF1667)	6		TPE_RS01700	PF00664	ABC transporter transmembrane region	4
DYQ05_00130	PF08011	PD-(D/E)XK nuclease superfamily	10		TPE_RS04470	PF00664	ABC transporter transmembrane region	4
DYQ05_09405	PF08011	PD-(D/E)XK nuclease superfamily	10		TPE_RS12300	PF00664	ABC transporter transmembrane region	4
DYQ05_12980	PF08011	PD-(D/E)XK nuclease superfamily	10		TPE_RS03345	PF00664	ABC transporter transmembrane region	4
DYQ05_11455	PF08011	PD-(D/E)XK nuclease superfamily	10		TPE_RS06640	PF00664	ABC transporter transmembrane region	4
DYQ05_06580	PF08011	PD-(D/E)XK nuclease superfamily	10		TPE_RS04465	PF00664	ABC transporter transmembrane region	4
DYQ05_03245	PF08011	PD-(D/E)XK nuclease superfamily	10		TPE_RS04805	PF00664	ABC transporter transmembrane region	4
DYQ05_13100	PF08011	PD-(D/E)XK nuclease superfamily	10		TPE_RS04115	PF00664	ABC transporter transmembrane region	4
DYQ05_13190	PF08011	PD-(D/E)XK nuclease superfamily	10		TPE_RS04025	PF00664	ABC transporter transmembrane region	4
DYQ05_11040	PF08011	PD-(D/E)XK nuclease superfamily	10		TPE_RS08380	PF01496	V-type ATPase 116kDa subunit family	6
DYQ05_04605	PF08011	PD-(D/E)XK nuclease superfamily	10		TPE_RS07070	PF01496	V-type ATPase 116kDa subunit family	6
DYQ05_02790	PF08011	PD-(D/E)XK nuclease superfamily	10		TPE_RS00115	PF01715	IPP transferase	5
DYQ05_08720	PF08011	PD-(D/E)XK nuclease superfamily	10		TPE_RS03510	PF01715	IPP transferase	5
DYQ05_11240	PF08011	PD-(D/E)XK nuclease superfamily	10		TPE_RS08385	PF01813	ATP synthase subunit D	6
DYQ05_02780	PF08840	BAAT / Acyl-CoA thioester hydrolase C terminal	5		TPE_RS02265	PF01813	ATP synthase subunit D	6
DYQ05_03805	PF08840	BAAT / Acyl-CoA thioester hydrolase C terminal	5		TPE_RS04520	PF02544	3-oxo-5-alpha-steroid 4-dehydrogenase	6
DYQ05_00130	PF09820	Predicted AAA-ATPase	9		TPE_RS03860	PF02971	Formiminotransferase domain	4
DYQ05_09405	PF09820	Predicted AAA-ATPase	9		TPE_RS00310	PF03727	Hexokinase	10
DYQ05_12980	PF09820	Predicted AAA-ATPase	9		TPE_RS07275	PF04733	Coatomer epsilon subunit	11
DYQ05_11455	PF09820	Predicted AAA-ATPase	9		TPE_RS05475	PF05034	Methylaspartate ammonia-lyase N-terminus	6
DYQ05_06580	PF09820	Predicted AAA-ATPase	9		TPE_RS01000	PF05704	Capsular polysaccharide synthesis protein	4
DYQ05_13100	PF09820	Predicted AAA-ATPase	9		TPE_RS05475	PF07476	Methylaspartate ammonia-lyase C-terminus	6
DYQ05_13190	PF09820	Predicted AAA-ATPase	9		TPE_RS12140	PF07678	A-macroglobulin TED domain	5
DYQ05_11040	PF09820	Predicted AAA-ATPase	9		TPE_RS10740	PF07719	Tetratricopeptide repeat	5
DYQ05_04605	PF09820	Predicted AAA-ATPase	9		TPE_RS06200	PF07719	Tetratricopeptide repeat	5
DYQ05_02790	PF09820	Predicted AAA-ATPase	9		TPE_RS09920	PF07719	Tetratricopeptide repeat	5
DYQ05_08720	PF09820	Predicted AAA-ATPase	9		TPE_RS13060	PF07719	Tetratricopeptide repeat	5
DYQ05_11240	PF09820	Predicted AAA-ATPase	9		TPE_RS04990	PF07719	Tetratricopeptide repeat	5
DYQ05_08995	PF11070	Protein of unknown function (DUF2871)	5		TPE_RS08705	PF07719	Tetratricopeptide repeat	5
DYQ05_02325	PF13306	BspA type Leucine rich repeat region (6 copies)	4		TPE_RS05250	PF07719	Tetratricopeptide repeat	5
DYQ05_11610	PF13306	BspA type Leucine rich repeat region (6 copies)	4		TPE_RS03860	PF07837	Formiminotransferase domain, N-terminal subdomain	4
DYQ05_06155	PF13306	BspA type Leucine rich repeat region (6 copies)	4		TPE_RS04775	PF07892	Protein of unknown function (DUF1667)	6
DYQ05_05040	PF13306	BspA type Leucine rich repeat region (6 copies)	4		TPE_RS10560	PF07892	Protein of unknown function (DUF1667)	6
DYQ05_01400	PF13306	BspA type Leucine rich repeat region (6 copies)	4		TPE_RS12715	PF08011	PD-(D/E)XK nuclease superfamily	12
DYQ05_10030	PF13306	BspA type Leucine rich repeat region (6 copies)	4		TPE_RS11115	PF08011	PD-(D/E)XK nuclease superfamily	12
DYQ05_12960	PF13306	BspA type Leucine rich repeat region (6 copies)	4		TPE_RS12800	PF08011	PD-(D/E)XK nuclease superfamily	12
DYQ05_12965	PF13306	BspA type Leucine rich repeat region (6 copies)	4		TPE_RS09115	PF08011	PD-(D/E)XK nuclease superfamily	12
DYQ05_01090	PF13306	BspA type Leucine rich repeat region (6 copies)	4		TPE_RS06440	PF08011	PD-(D/E)XK nuclease superfamily	12
DYQ05_07685	PF13637	Ankyrin repeats (many copies)	5		TPE_RS05845	PF08011	PD-(D/E)XK nuclease superfamily	12
DYQ05_03405	PF13637	Ankyrin repeats (many copies)	5		TPE_RS12600	PF08011	PD-(D/E)XK nuclease superfamily	12
DYQ05_12580	PF13637	Ankyrin repeats (many copies)	5		TPE_RS04430	PF08011	PD-(D/E)XK nuclease superfamily	12
DYQ05_01140	PF13637	Ankyrin repeats (many copies)	5		TPE_RS02630	PF08011	PD-(D/E)XK nuclease superfamily	12
DYQ05_06940	PF16314	Domain of unknown function (DUF4954)	8		TPE_RS03175	PF08011	PD-(D/E)XK nuclease superfamily	12
DYQ05_08615	PF16886	ATPsynthase alpha/beta subunit N-term extension	6		TPE_RS04490	PF08011	PD-(D/E)XK nuclease superfamily	12
DYQ05_08645	PF16886	ATPsynthase alpha/beta subunit N-term extension	6		TPE_RS00125	PF08011	PD-(D/E)XK nuclease superfamily	12
					TPE_RS10700	PF08011	PD-(D/E)XK nuclease superfamily	12
					TPE_RS02740	PF08011	PD-(D/E)XK nuclease superfamily	12
					TPE_RS08470	PF08011	PD-(D/E)XK nuclease superfamily	12
					TPE_RS10900	PF08011	PD-(D/E)XK nuclease superfamily	12
					TPE_RS13250	PF08840	BAAT / Acyl-CoA thioester hydrolase C terminal	5
					TPE_RS03710	PF08840	BAAT / Acyl-CoA thioester hydrolase C terminal	5
					TPE_RS12715	PF09820	Predicted AAA-ATPase	11
					TPE_RS11115	PF09820	Predicted AAA-ATPase	11
					TPE_RS12800	PF09820	Predicted AAA-ATPase	11
					TPE_RS09115	PF09820	Predicted AAA-ATPase	11
					TPE_RS06440	PF09820	Predicted AAA-ATPase	11
					TPE_RS05845	PF09820	Predicted AAA-ATPase	11
					TPE_RS12600	PF09820	Predicted AAA-ATPase	11
					TPE_RS04430	PF09820	Predicted AAA-ATPase	11
					TPE_RS02630	PF09820	Predicted AAA-ATPase	11
					TPE_RS04490	PF09820	Predicted AAA-ATPase	11
					TPE_RS00125	PF09820	Predicted AAA-ATPase	11
					TPE_RS10700	PF09820	Predicted AAA-ATPase	11
					TPE_RS02740	PF09820	Predicted AAA-ATPase	11
					TPE_RS08470	PF09820	Predicted AAA-ATPase	11
					TPE_RS10900	PF09820	Predicted AAA-ATPase	11
					TPE_RS08735	PF11070	Protein of unknown function (DUF2871)	5
					TPE_RS01125	PF13637	Ankyrin repeats (many copies)	5
					TPE_RS13345	PF13637	Ankyrin repeats (many copies)	5
					TPE_RS12225	PF13637	Ankyrin repeats (many copies)	5
					TPE_RS03335	PF13637	Ankyrin repeats (many copies)	5
					TPE_RS06780	PF16314	Domain of unknown function (DUF4954)	8
					TPE_RS08365	PF16886	ATPsynthase alpha/beta subunit N-term extension	6
					TPE_RS08395	PF16886	ATPsynthase alpha/beta subunit N-term extension	6

## Sheet: T. denticola ELDs
		T. denticola ELDs
Locus Tag	PFAM	Name	Z score
TDE2469	PF00349	Hexokinase	10
TDE1600	PF00664	ABC transporter transmembrane region	6
TDE1599	PF00664	ABC transporter transmembrane region	6
TDE2007	PF00664	ABC transporter transmembrane region	6
TDE2008	PF00664	ABC transporter transmembrane region	6
TDE0691	PF00664	ABC transporter transmembrane region	6
TDE0922	PF00664	ABC transporter transmembrane region	6
TDE1311	PF00664	ABC transporter transmembrane region	6
TDE2782	PF00664	ABC transporter transmembrane region	6
TDE2781	PF00664	ABC transporter transmembrane region	6
TDE0316	PF00664	ABC transporter transmembrane region	6
TDE0315	PF00664	ABC transporter transmembrane region	6
TDE0813	PF00664	ABC transporter transmembrane region	6
TDE0812	PF00664	ABC transporter transmembrane region	6
TDE0818	PF00664	ABC transporter transmembrane region	6
TDE0360	PF00664	ABC transporter transmembrane region	6
TDE2431	PF00664	ABC transporter transmembrane region	6
TDE2552	PF00664	ABC transporter transmembrane region	6
TDE2558	PF00664	ABC transporter transmembrane region	6
TDE2559	PF00664	ABC transporter transmembrane region	6
TDE0373	PF00664	ABC transporter transmembrane region	6
TDE0908	PF00664	ABC transporter transmembrane region	6
TDE0819	PF00664	ABC transporter transmembrane region	6
TDE0916	PF00664	ABC transporter transmembrane region	6
TDE2625	PF00664	ABC transporter transmembrane region	6
TDE2626	PF00664	ABC transporter transmembrane region	6
TDE0359	PF00664	ABC transporter transmembrane region	6
TDE2440	PF00664	ABC transporter transmembrane region	6
TDE0924	PF00664	ABC transporter transmembrane region	6
TDE0921	PF00664	ABC transporter transmembrane region	6
TDE0923	PF00664	ABC transporter transmembrane region	6
TDE0425	PF00664	ABC transporter transmembrane region	6
TDE2510	PF00664	ABC transporter transmembrane region	6
TDE2511	PF00664	ABC transporter transmembrane region	6
TDE1652	PF00664	ABC transporter transmembrane region	6
TDE0385	PF00664	ABC transporter transmembrane region	6
TDE0719	PF00664	ABC transporter transmembrane region	6
TDE0244	PF00664	ABC transporter transmembrane region	6
TDE0245	PF00664	ABC transporter transmembrane region	6
TDE2264	PF00664	ABC transporter transmembrane region	6
TDE0897	PF00664	ABC transporter transmembrane region	6
TDE0896	PF00664	ABC transporter transmembrane region	6
TDE0273	PF00664	ABC transporter transmembrane region	6
TDE0274	PF00664	ABC transporter transmembrane region	6
TDE1263	PF00882	Zinc dependent phospholipase C	5
TDE2486	PF00882	Zinc dependent phospholipase C	5
TDE0057	PF01715	IPP transferase	5
TDE1447	PF01715	IPP transferase	5
TDE0457	PF01789	PsbP	4
TDE1381	PF01991	ATP synthase (E/31 kDa) subunit	4
TDE1604	PF02361	Cobalt transport protein	7
TDE1597	PF02361	Cobalt transport protein	7
TDE2133	PF02361	Cobalt transport protein	7
TDE2157	PF02361	Cobalt transport protein	7
TDE0905	PF02361	Cobalt transport protein	7
TDE2623	PF02361	Cobalt transport protein	7
TDE1649	PF02361	Cobalt transport protein	7
TDE0283	PF02361	Cobalt transport protein	7
TDE0256	PF02361	Cobalt transport protein	7
TDE0242	PF02361	Cobalt transport protein	7
TDE0899	PF02361	Cobalt transport protein	7
TDE1246	PF02415	Chlamydia polymorphic membrane protein (Chlamydia_PMP) repeat	5
TDE2697	PF02544	3-oxo-5-alpha-steroid 4-dehydrogenase	6
TDE0296	PF02971	Formiminotransferase domain	4
TDE2469	PF03727	Hexokinase	10
TDE2239	PF03781	Sulfatase-modifying factor enzyme 1	6
TDE2101	PF03781	Sulfatase-modifying factor enzyme 1	6
TDE0544	PF03781	Sulfatase-modifying factor enzyme 1	6
TDE0833	PF03781	Sulfatase-modifying factor enzyme 1	6
TDE0945	PF03781	Sulfatase-modifying factor enzyme 1	6
TDE2145	PF03781	Sulfatase-modifying factor enzyme 1	6
TDE0572	PF03781	Sulfatase-modifying factor enzyme 1	6
TDE0571	PF03781	Sulfatase-modifying factor enzyme 1	6
TDE0977	PF03781	Sulfatase-modifying factor enzyme 1	6
TDE1232	PF03781	Sulfatase-modifying factor enzyme 1	6
TDE2515	PF03781	Sulfatase-modifying factor enzyme 1	6
TDE2269	PF03781	Sulfatase-modifying factor enzyme 1	6
TDE2495	PF03781	Sulfatase-modifying factor enzyme 1	6
TDE2493	PF03781	Sulfatase-modifying factor enzyme 1	6
TDE2714	PF03781	Sulfatase-modifying factor enzyme 1	6
TDE1056	PF03781	Sulfatase-modifying factor enzyme 1	6
TDE2235	PF05034	Methylaspartate ammonia-lyase N-terminus	6
TDE2777	PF07224	Chlorophyllase	6
TDE2235	PF07476	Methylaspartate ammonia-lyase C-terminus	6
TDE2137	PF07678	A-macroglobulin TED domain	5
TDE2297	PF07720	Tetratricopeptide repeat	8
TDE1656	PF07720	Tetratricopeptide repeat	8
TDE0296	PF07837	Formiminotransferase domain, N-terminal subdomain	4
TDE2645	PF07892	Protein of unknown function (DUF1667)	6
TDE0136	PF07892	Protein of unknown function (DUF1667)	6
TDE0452	PF07927	HicA toxin of bacterial toxin-antitoxin,	5
TDE2213	PF07927	HicA toxin of bacterial toxin-antitoxin,	5
TDE1838	PF07927	HicA toxin of bacterial toxin-antitoxin,	5
TDE1378	PF07927	HicA toxin of bacterial toxin-antitoxin,	5
TDE0482	PF07927	HicA toxin of bacterial toxin-antitoxin,	5
TDE2252	PF07927	HicA toxin of bacterial toxin-antitoxin,	5
TDE1816	PF08357	SEFIR domain	5
TDE0447	PF09295	ChAPs (Chs5p-Arf1p-binding proteins)	7
TDE0455	PF10509	Galactokinase galactose-binding signature	4
TDE2212	PF10509	Galactokinase galactose-binding signature	4
TDE2298	PF10509	Galactokinase galactose-binding signature	4
TDE1337	PF10974	Protein of unknown function (DUF2804)	6
TDE2551	PF10974	Protein of unknown function (DUF2804)	6
TDE1558	PF12256	Insecticide toxin TcdB middle/N-terminal region	6
TDE2022	PF12256	Insecticide toxin TcdB middle/N-terminal region	6
TDE2737	PF13306	BspA type Leucine rich repeat region (6 copies)	5
TDE2735	PF13306	BspA type Leucine rich repeat region (6 copies)	5
TDE1958	PF13306	BspA type Leucine rich repeat region (6 copies)	5
TDE2258	PF13306	BspA type Leucine rich repeat region (6 copies)	5
TDE0574	PF13306	BspA type Leucine rich repeat region (6 copies)	5
TDE0978	PF13306	BspA type Leucine rich repeat region (6 copies)	5
TDE0741	PF13306	BspA type Leucine rich repeat region (6 copies)	5
TDE1983	PF13306	BspA type Leucine rich repeat region (6 copies)	5
TDE2457	PF13306	BspA type Leucine rich repeat region (6 copies)	5
TDE2442	PF13306	BspA type Leucine rich repeat region (6 copies)	5
TDE1660	PF13306	BspA type Leucine rich repeat region (6 copies)	5
TDE0846	PF16314	Domain of unknown function (DUF4954)	8

## Sheet: T. ruminis ELDs
	T. ruminis ELDs
Locus Tag	PFAM	Name	Z score
DYE50_06035	PF00302	Chloramphenicol acetyltransferase	5
DYE50_05920	PF00302	Chloramphenicol acetyltransferase	5
TDE2469	PF00349	Hexokinase	10
DYE50_10890	PF01554	MatE	4
DYE50_11905	PF01554	MatE	4
DYE50_11635	PF01554	MatE	4
DYE50_03585	PF01554	MatE	4
DYE50_12080	PF01554	MatE	4
DYE50_03295	PF01554	MatE	4
DYE50_00710	PF01554	MatE	4
DYE50_11190	PF01554	MatE	4
DYE50_00285	PF01554	MatE	4
DYE50_12435	PF01554	MatE	4
DYE50_12430	PF01554	MatE	4
DYE50_03095	PF01554	MatE	4
DYE50_12615	PF01554	MatE	4
DYE50_09735	PF01554	MatE	4
DYE50_12425	PF01554	MatE	4
DYE50_06025	PF01554	MatE	4
DYE50_05535	PF01661	Macro domain	5
DYE50_01600	PF01661	Macro domain	5
DYE50_06395	PF01661	Macro domain	5
DYE50_05520	PF01661	Macro domain	5
DYE50_06815	PF01813	ATP synthase subunit D	6
DYE50_08850	PF01813	ATP synthase subunit D	6
DYE50_08835	PF01991	ATP synthase (E/31 kDa) subunit	4
DYE50_04690	PF02096	60Kd inner membrane protein	12
DYE50_04625	PF02096	60Kd inner membrane protein	12
DYE50_04630	PF02096	60Kd inner membrane protein	12
DYE50_04700	PF02096	60Kd inner membrane protein	12
DYE50_04605	PF02096	60Kd inner membrane protein	12
DYE50_04600	PF02096	60Kd inner membrane protein	12
DYE50_00185	PF02096	60Kd inner membrane protein	12
DYE50_07335	PF07678	A-macroglobulin TED domain	5
DYE50_12090	PF08760	Domain of unknown function (DUF1793)	6
DYE50_05190	PF11443	Domain of unknown function (DUF2828)	12
DYE50_01555	PF13151	Protein of unknown function (DUF3990)	12
DYE50_11470	PF13151	Protein of unknown function (DUF3990)	12
DYE50_03825	PF13151	Protein of unknown function (DUF3990)	12
DYE50_08700	PF14336	Domain of unknown function (DUF4392)	5
DYE50_09330	PF16314	Domain of unknown function (DUF4954)	16
DYE50_12365	PF16314	Domain of unknown function (DUF4954)	16
DYE50_12090	PF16334	Domain of unknown function (DUF4964)	6
DYE50_12090	PF16335	Domain of unknown function (DUF4965)	6
DYE50_00620	PF16561	Glycogen recognition site of AMP-activated protein kinase	6
DYE50_01155	PF16709	Ig domain of plant-specific actin-binding protein	61
DYE50_08840	PF16886	ATPsynthase alpha/beta subunit N-term extension	6
DYE50_06825	PF16886	ATPsynthase alpha/beta subunit N-term extension	6
DYE50_12090	PF17168	Domain of unknown function (DUF5127)	6

## Sheet: T.medium ELDs
		Bovine T. medium				Human T. medium
Locus Tag	PFAM	Name	Z score		Locus Tag	PFAM	Name	Z score
C5N99_06680	PF00164	Ribosomal protein S12/S23	8		DWB79_06885	PF00349	Hexokinase	10
C5N99_07400	PF00164	Ribosomal protein S12/S23	8		DWB79_09365	PF01715	IPP transferase	5
C5N99_06685	PF00177	Ribosomal protein S7p/S5e	10		DWB79_09225	PF01715	IPP transferase	5
C5N99_07405	PF00177	Ribosomal protein S7p/S5e	10		DWB79_06355	PF02171	Piwi domain	7
C5N99_07370	PF00298	Ribosomal protein L11, RNA binding domain	8		DWB79_05465	PF02361	Cobalt transport protein	5
C5N99_06650	PF00298	Ribosomal protein L11, RNA binding domain	8		DWB79_06485	PF02361	Cobalt transport protein	5
C5N99_07655	PF00349	Hexokinase	21		DWB79_08655	PF02361	Cobalt transport protein	5
C5N99_06935	PF00349	Hexokinase	21		DWB79_10315	PF02361	Cobalt transport protein	5
C5N99_07380	PF00466	Ribosomal protein L10	8		DWB79_03800	PF02361	Cobalt transport protein	5
C5N99_06660	PF00466	Ribosomal protein L10	8		DWB79_05180	PF02361	Cobalt transport protein	5
C5N99_07390	PF00562	RNA polymerase Rpb2, domain 6	5		DWB79_05765	PF02361	Cobalt transport protein	5
C5N99_06670	PF00562	RNA polymerase Rpb2, domain 6	5		DWB79_05495	PF02361	Cobalt transport protein	5
C5N99_06640	PF00584	SecE/Sec61-gamma subunits of protein translocation complex	7		DWB79_05650	PF02544	3-oxo-5-alpha-steroid 4-dehydrogenase	6
C5N99_07360	PF00584	SecE/Sec61-gamma subunits of protein translocation complex	7		DWB79_00885	PF03266	NTPase	6
C5N99_07395	PF00623	RNA polymerase Rpb1, domain 2	5		DWB79_06885	PF03727	Hexokinase	10
C5N99_06675	PF00623	RNA polymerase Rpb1, domain 2	5		DWB79_07345	PF04733	Coatomer epsilon subunit	11
C5N99_07375	PF00687	Ribosomal protein L1p/L10e family	10		DWB79_07355	PF07224	Chlorophyllase	6
C5N99_06655	PF00687	Ribosomal protein L1p/L10e family	10		DWB79_07455	PF07892	Protein of unknown function (DUF1667)	6
C5N99_07515	PF01487	Type I 3-dehydroquinase	5		DWB79_10080	PF07892	Protein of unknown function (DUF1667)	6
C5N99_06795	PF01487	Type I 3-dehydroquinase	5		DWB79_08390	PF08011	PD-(D/E)XK nuclease superfamily	5
C5N99_09990	PF01715	IPP transferase	5		DWB79_06990	PF08011	PD-(D/E)XK nuclease superfamily	5
C5N99_10130	PF01715	IPP transferase	5		DWB79_04975	PF08011	PD-(D/E)XK nuclease superfamily	5
C5N99_06400	PF02171	Piwi domain	13		DWB79_03220	PF08011	PD-(D/E)XK nuclease superfamily	5
C5N99_07125	PF02171	Piwi domain	13		DWB79_03360	PF08011	PD-(D/E)XK nuclease superfamily	5
C5N99_05235	PF02361	Cobalt transport protein	6		DWB79_03405	PF08011	PD-(D/E)XK nuclease superfamily	5
C5N99_05550	PF02361	Cobalt transport protein	6		DWB79_07880	PF08011	PD-(D/E)XK nuclease superfamily	5
C5N99_05815	PF02361	Cobalt transport protein	6		DWB79_06170	PF08695	Cytochrome oxidase complex assembly protein 1	5
C5N99_06535	PF02361	Cobalt transport protein	6		DWB79_08390	PF09820	Predicted AAA-ATPase	6
C5N99_07260	PF02361	Cobalt transport protein	6		DWB79_05415	PF09820	Predicted AAA-ATPase	6
C5N99_05520	PF02361	Cobalt transport protein	6		DWB79_06990	PF09820	Predicted AAA-ATPase	6
C5N99_09420	PF02361	Cobalt transport protein	6		DWB79_04975	PF09820	Predicted AAA-ATPase	6
C5N99_11075	PF02361	Cobalt transport protein	6		DWB79_03220	PF09820	Predicted AAA-ATPase	6
C5N99_03855	PF02361	Cobalt transport protein	6		DWB79_03360	PF09820	Predicted AAA-ATPase	6
C5N99_05700	PF02544	3-oxo-5-alpha-steroid 4-dehydrogenase	6		DWB79_11710	PF09820	Predicted AAA-ATPase	6
C5N99_00905	PF03266	NTPase	6		DWB79_03405	PF09820	Predicted AAA-ATPase	6
C5N99_07650	PF03590	Aspartate-ammonia ligase	6		DWB79_07880	PF09820	Predicted AAA-ATPase	6
C5N99_06930	PF03590	Aspartate-ammonia ligase	6		DWB79_11750	PF11070	Protein of unknown function (DUF2871)	5
C5N99_07655	PF03727	Hexokinase	21		DWB79_05375	PF12330	Haspin like kinase domain	10000
C5N99_06935	PF03727	Hexokinase	21		DWB79_08380	PF13151	Protein of unknown function (DUF3990)	8
C5N99_07370	PF03946	Ribosomal protein L11, N-terminal domain	8		DWB79_02135	PF13151	Protein of unknown function (DUF3990)	8
C5N99_06650	PF03946	Ribosomal protein L11, N-terminal domain	8		DWB79_06005	PF13306	BspA type Leucine rich repeat region (6 copies)	4
C5N99_07570	PF04519	Polymer-forming cytoskeletal	5		DWB79_07745	PF13306	BspA type Leucine rich repeat region (6 copies)	4
C5N99_01250	PF04519	Polymer-forming cytoskeletal	5		DWB79_07285	PF13306	BspA type Leucine rich repeat region (6 copies)	4
C5N99_06850	PF04519	Polymer-forming cytoskeletal	5		DWB79_03250	PF13306	BspA type Leucine rich repeat region (6 copies)	4
C5N99_11410	PF04519	Polymer-forming cytoskeletal	5		DWB79_00910	PF13306	BspA type Leucine rich repeat region (6 copies)	4
C5N99_07390	PF04560	RNA polymerase Rpb2, domain 7	5		DWB79_10345	PF13306	BspA type Leucine rich repeat region (6 copies)	4
C5N99_06670	PF04560	RNA polymerase Rpb2, domain 7	5		DWB79_10350	PF13306	BspA type Leucine rich repeat region (6 copies)	4
C5N99_07390	PF04561	RNA polymerase Rpb2, domain 2	5		DWB79_10770	PF13306	BspA type Leucine rich repeat region (6 copies)	4
C5N99_06670	PF04561	RNA polymerase Rpb2, domain 2	5		DWB79_08765	PF13306	BspA type Leucine rich repeat region (6 copies)	4
C5N99_07390	PF04563	RNA polymerase beta subunit	5		DWB79_09945	PF16314	Domain of unknown function (DUF4954)	8
C5N99_06670	PF04563	RNA polymerase beta subunit	5
C5N99_07390	PF04565	RNA polymerase Rpb2, domain 3	5
C5N99_06670	PF04565	RNA polymerase Rpb2, domain 3	5
C5N99_08095	PF04733	Coatomer epsilon subunit	11
C5N99_07395	PF04983	RNA polymerase Rpb1, domain 3	4
C5N99_06675	PF04983	RNA polymerase Rpb1, domain 3	4
C5N99_07395	PF04997	RNA polymerase Rpb1, domain 1	6
C5N99_06675	PF04997	RNA polymerase Rpb1, domain 1	6
C5N99_07395	PF04998	RNA polymerase Rpb1, domain 5	5
C5N99_06675	PF04998	RNA polymerase Rpb1, domain 5	5
C5N99_07395	PF05000	RNA polymerase Rpb1, domain 4	5
C5N99_06675	PF05000	RNA polymerase Rpb1, domain 4	5
C5N99_08105	PF07224	Chlorophyllase	6
C5N99_08205	PF07892	Protein of unknown function (DUF1667)	6
C5N99_10840	PF07892	Protein of unknown function (DUF1667)	6
C5N99_09160	PF08011	PD-(D/E)XK nuclease superfamily	5
C5N99_05035	PF08011	PD-(D/E)XK nuclease superfamily	5
C5N99_07760	PF08011	PD-(D/E)XK nuclease superfamily	5
C5N99_08630	PF08011	PD-(D/E)XK nuclease superfamily	5
C5N99_03445	PF08011	PD-(D/E)XK nuclease superfamily	5
C5N99_03265	PF08011	PD-(D/E)XK nuclease superfamily	5
C5N99_06965	PF08459	UvrC Helix-hairpin-helix N-terminal	5
C5N99_07685	PF08459	UvrC Helix-hairpin-helix N-terminal	5
C5N99_06215	PF08695	Cytochrome oxidase complex assembly protein 1	5
C5N99_09160	PF09820	Predicted AAA-ATPase	6
C5N99_05035	PF09820	Predicted AAA-ATPase	6
C5N99_07760	PF09820	Predicted AAA-ATPase	6
C5N99_12460	PF09820	Predicted AAA-ATPase	6
C5N99_05470	PF09820	Predicted AAA-ATPase	6
C5N99_08630	PF09820	Predicted AAA-ATPase	6
C5N99_03445	PF09820	Predicted AAA-ATPase	6
C5N99_03265	PF09820	Predicted AAA-ATPase	6
C5N99_07390	PF10385	RNA polymerase beta subunit external 1 domain	5
C5N99_06670	PF10385	RNA polymerase beta subunit external 1 domain	5
C5N99_12500	PF11070	Protein of unknown function (DUF2871)	5
C5N99_05430	PF12330	Haspin like kinase domain	10000
C5N99_02195	PF13151	Protein of unknown function (DUF3990)	8
C5N99_09150	PF13151	Protein of unknown function (DUF3990)	8
C5N99_08035	PF13306	BspA type Leucine rich repeat region (6 copies)	4
C5N99_09530	PF13306	BspA type Leucine rich repeat region (6 copies)	4
C5N99_08495	PF13306	BspA type Leucine rich repeat region (6 copies)	4
C5N99_11105	PF13306	BspA type Leucine rich repeat region (6 copies)	4
C5N99_00935	PF13306	BspA type Leucine rich repeat region (6 copies)	4
C5N99_11110	PF13306	BspA type Leucine rich repeat region (6 copies)	4
C5N99_06050	PF13306	BspA type Leucine rich repeat region (6 copies)	4
C5N99_03290	PF13306	BspA type Leucine rich repeat region (6 copies)	4
C5N99_11530	PF13306	BspA type Leucine rich repeat region (6 copies)	4
C5N99_10705	PF16314	Domain of unknown function (DUF4954)	8
C5N99_07385	PF16320	Ribosomal protein L7/L12 dimerisation domain	8
C5N99_06665	PF16320	Ribosomal protein L7/L12 dimerisation domain	8

## Sheet: T. phagedenis ELDs
		Bovine T. phagedenis				Human T. phagedenis
Locus Tag	PFAM	Name	Z score		Locus Tag	PFAM	Name	Z score
C5O78_01680	PF00349	Hexokinase	10		DWQ65_01090	PF00349	Hexokinase	10
C5O78_02405	PF00350	Dynamin family	5		DWQ65_09080	PF00958	GMP synthase C terminal domain	5
C5O78_02775	PF00350	Dynamin family	5		DWQ65_09070	PF00958	GMP synthase C terminal domain	5
C5O78_02770	PF00350	Dynamin family	5		DWQ65_05930	PF01496	V-type ATPase 116kDa subunit family	6
C5O78_02410	PF00350	Dynamin family	5		DWQ65_01060	PF01496	V-type ATPase 116kDa subunit family	6
C5O78_02400	PF00350	Dynamin family	5		DWQ65_12890	PF01715	IPP transferase	5
C5O78_09645	PF00958	GMP synthase C terminal domain	5		DWQ65_12845	PF01715	IPP transferase	5
C5O78_09635	PF00958	GMP synthase C terminal domain	5		DWQ65_03705	PF01813	ATP synthase subunit D	6
C5O78_01950	PF01496	V-type ATPase 116kDa subunit family	6		DWQ65_01065	PF01813	ATP synthase subunit D	6
C5O78_01710	PF01496	V-type ATPase 116kDa subunit family	6		DWQ65_01085	PF01991	ATP synthase (E/31 kDa) subunit	4
C5O78_09255	PF01555	DNA methylase	7		DWQ65_10265	PF02544	3-oxo-5-alpha-steroid 4-dehydrogenase	6
C5O78_03845	PF01555	DNA methylase	7		DWQ65_00640	PF02971	Formiminotransferase domain	4
C5O78_14105	PF01555	DNA methylase	7		DWQ65_01090	PF03727	Hexokinase	10
C5O78_08430	PF01555	DNA methylase	7		DWQ65_08625	PF04733	Coatomer epsilon subunit	11
C5O78_09695	PF01555	DNA methylase	7		DWQ65_05800	PF04970	Lecithin retinol acyltransferase	5
C5O78_10280	PF01555	DNA methylase	7		DWQ65_10960	PF04970	Lecithin retinol acyltransferase	5
C5O78_11845	PF01555	DNA methylase	7		DWQ65_04920	PF05704	Capsular polysaccharide synthesis protein	4
C5O78_08425	PF01555	DNA methylase	7		DWQ65_05175	PF07678	A-macroglobulin TED domain	5
C5O78_07980	PF01555	DNA methylase	7		DWQ65_00640	PF07837	Formiminotransferase domain, N-terminal subdomain	4
C5O78_09690	PF01555	DNA methylase	7		DWQ65_06160	PF07892	Protein of unknown function (DUF1667)	6
C5O78_08370	PF01555	DNA methylase	7		DWQ65_00855	PF07892	Protein of unknown function (DUF1667)	6
C5O78_11840	PF01555	DNA methylase	7		DWQ65_11765	PF09112	Peptide-N-glycosidase F, N terminal	5
C5O78_03285	PF01555	DNA methylase	7		DWQ65_11765	PF09113	Peptide-N-glycosidase F, C terminal	4
C5O78_01870	PF01609	Transposase DDE domain	4		DWQ65_07495	PF12799	Leucine Rich repeats (2 copies)	14
C5O78_02990	PF01609	Transposase DDE domain	4		DWQ65_08905	PF12799	Leucine Rich repeats (2 copies)	14
C5O78_06500	PF01609	Transposase DDE domain	4		DWQ65_09350	PF12799	Leucine Rich repeats (2 copies)	14
C5O78_02330	PF01609	Transposase DDE domain	4		DWQ65_02410	PF12799	Leucine Rich repeats (2 copies)	14
C5O78_06855	PF01609	Transposase DDE domain	4		DWQ65_07790	PF12799	Leucine Rich repeats (2 copies)	14
C5O78_01435	PF01609	Transposase DDE domain	4		DWQ65_01795	PF12799	Leucine Rich repeats (2 copies)	14
C5O78_04520	PF01609	Transposase DDE domain	4		DWQ65_08190	PF12799	Leucine Rich repeats (2 copies)	14
C5O78_06965	PF01609	Transposase DDE domain	4		DWQ65_07500	PF12799	Leucine Rich repeats (2 copies)	14
C5O78_01105	PF01609	Transposase DDE domain	4		DWQ65_07505	PF12799	Leucine Rich repeats (2 copies)	14
C5O78_04500	PF01609	Transposase DDE domain	4		DWQ65_12990	PF12799	Leucine Rich repeats (2 copies)	14
C5O78_10840	PF01609	Transposase DDE domain	4		DWQ65_11155	PF12799	Leucine Rich repeats (2 copies)	14
C5O78_01100	PF01609	Transposase DDE domain	4		DWQ65_04370	PF12862	Anaphase-promoting complex subunit 5	5
C5O78_11855	PF01609	Transposase DDE domain	4		DWQ65_10775	PF13306	BspA type Leucine rich repeat region (6 copies)	5
C5O78_07650	PF01609	Transposase DDE domain	4		DWQ65_10700	PF13306	BspA type Leucine rich repeat region (6 copies)	5
C5O78_07535	PF01609	Transposase DDE domain	4		DWQ65_08035	PF13306	BspA type Leucine rich repeat region (6 copies)	5
C5O78_04810	PF01609	Transposase DDE domain	4		DWQ65_02080	PF13306	BspA type Leucine rich repeat region (6 copies)	5
C5O78_08215	PF01609	Transposase DDE domain	4		DWQ65_01215	PF13306	BspA type Leucine rich repeat region (6 copies)	5
C5O78_11645	PF01715	IPP transferase	5		DWQ65_12280	PF13306	BspA type Leucine rich repeat region (6 copies)	5
C5O78_11690	PF01715	IPP transferase	5		DWQ65_05795	PF13306	BspA type Leucine rich repeat region (6 copies)	5
C5O78_08120	PF01813	ATP synthase subunit D	6		DWQ65_00875	PF13306	BspA type Leucine rich repeat region (6 copies)	5
C5O78_01705	PF01813	ATP synthase subunit D	6		DWQ65_03960	PF13306	BspA type Leucine rich repeat region (6 copies)	5
C5O78_01685	PF01991	ATP synthase (E/31 kDa) subunit	4		DWQ65_00085	PF13306	BspA type Leucine rich repeat region (6 copies)	5
C5O78_06730	PF02544	3-oxo-5-alpha-steroid 4-dehydrogenase	6		DWQ65_06325	PF16314	Domain of unknown function (DUF4954)	8
C5O78_03550	PF02971	Formiminotransferase domain	4		DWQ65_01075	PF16886	ATPsynthase alpha/beta subunit N-term extension	6
C5O78_01680	PF03727	Hexokinase	10		DWQ65_05910	PF16886	ATPsynthase alpha/beta subunit N-term extension	6
C5O78_06930	PF04733	Coatomer epsilon subunit	11
C5O78_02420	PF04970	Lecithin retinol acyltransferase	8
C5O78_02810	PF04970	Lecithin retinol acyltransferase	8
C5O78_13915	PF04970	Lecithin retinol acyltransferase	8
C5O78_02755	PF05598	Transposase domain (DUF772)	5
C5O78_07935	PF05598	Transposase domain (DUF772)	5
C5O78_06855	PF05598	Transposase domain (DUF772)	5
C5O78_11615	PF05598	Transposase domain (DUF772)	5
C5O78_10865	PF05598	Transposase domain (DUF772)	5
C5O78_01105	PF05598	Transposase domain (DUF772)	5
C5O78_09495	PF05598	Transposase domain (DUF772)	5
C5O78_09145	PF05598	Transposase domain (DUF772)	5
C5O78_09805	PF05598	Transposase domain (DUF772)	5
C5O78_14320	PF05598	Transposase domain (DUF772)	5
C5O78_02760	PF05598	Transposase domain (DUF772)	5
C5O78_08215	PF05598	Transposase domain (DUF772)	5
C5O78_11990	PF07678	A-macroglobulin TED domain	5
C5O78_03550	PF07837	Formiminotransferase domain, N-terminal subdomain	4
C5O78_06420	PF07892	Protein of unknown function (DUF1667)	6
C5O78_02185	PF07892	Protein of unknown function (DUF1667)	6
C5O78_13175	PF09112	Peptide-N-glycosidase F, N terminal	5
C5O78_13175	PF09113	Peptide-N-glycosidase F, C terminal	4
C5O78_06080	PF12799	Leucine Rich repeats (2 copies)	14
C5O78_03860	PF12799	Leucine Rich repeats (2 copies)	14
C5O78_13515	PF12799	Leucine Rich repeats (2 copies)	14
C5O78_00740	PF12799	Leucine Rich repeats (2 copies)	14
C5O78_00745	PF12799	Leucine Rich repeats (2 copies)	14
C5O78_04990	PF12799	Leucine Rich repeats (2 copies)	14
C5O78_12170	PF12799	Leucine Rich repeats (2 copies)	14
C5O78_12150	PF12799	Leucine Rich repeats (2 copies)	14
C5O78_08835	PF12799	Leucine Rich repeats (2 copies)	14
C5O78_00735	PF12799	Leucine Rich repeats (2 copies)	14
C5O78_01510	PF12799	Leucine Rich repeats (2 copies)	14
C5O78_05530	PF12862	Anaphase-promoting complex subunit 5	5
C5O78_12215	PF13306	BspA type Leucine rich repeat region (6 copies)	6
C5O78_13925	PF13306	BspA type Leucine rich repeat region (6 copies)	6
C5O78_02905	PF13306	BspA type Leucine rich repeat region (6 copies)	6
C5O78_11035	PF13306	BspA type Leucine rich repeat region (6 copies)	6
C5O78_12285	PF13306	BspA type Leucine rich repeat region (6 copies)	6
C5O78_07685	PF13306	BspA type Leucine rich repeat region (6 copies)	6
C5O78_07180	PF13306	BspA type Leucine rich repeat region (6 copies)	6
C5O78_11205	PF13306	BspA type Leucine rich repeat region (6 copies)	6
C5O78_10005	PF13306	BspA type Leucine rich repeat region (6 copies)	6
C5O78_09710	PF13306	BspA type Leucine rich repeat region (6 copies)	6
C5O78_02430	PF13306	BspA type Leucine rich repeat region (6 copies)	6
C5O78_04260	PF13306	BspA type Leucine rich repeat region (6 copies)	6
C5O78_06505	PF13551	Winged helix-turn helix	19
C5O78_02325	PF13551	Winged helix-turn helix	19
C5O78_08045	PF13551	Winged helix-turn helix	19
C5O78_07210	PF13551	Winged helix-turn helix	19
C5O78_07490	PF13551	Winged helix-turn helix	19
C5O78_07940	PF13551	Winged helix-turn helix	19
C5O78_10070	PF13551	Winged helix-turn helix	19
C5O78_06555	PF13551	Winged helix-turn helix	19
C5O78_13245	PF13551	Winged helix-turn helix	19
C5O78_03535	PF13551	Winged helix-turn helix	19
C5O78_05110	PF13551	Winged helix-turn helix	19
C5O78_04195	PF13551	Winged helix-turn helix	19
C5O78_06620	PF13551	Winged helix-turn helix	19
C5O78_07895	PF13551	Winged helix-turn helix	19
C5O78_07890	PF13551	Winged helix-turn helix	19
C5O78_09615	PF13551	Winged helix-turn helix	19
C5O78_04810	PF13551	Winged helix-turn helix	19
C5O78_11570	PF13565	Homeodomain-like domain	4
C5O78_12455	PF13565	Homeodomain-like domain	4
C5O78_11910	PF13565	Homeodomain-like domain	4
C5O78_03870	PF13565	Homeodomain-like domain	4
C5O78_06965	PF13565	Homeodomain-like domain	4
C5O78_09530	PF13565	Homeodomain-like domain	4
C5O78_12720	PF16314	Domain of unknown function (DUF4954)	8
C5O78_01930	PF16886	ATPsynthase alpha/beta subunit N-term extension	6
C5O78_01695	PF16886	ATPsynthase alpha/beta subunit N-term extension	6
